# Supplementary material for: Population Pharmacokinetics of Busulfan and Its Metabolite Sulfolane in Patients with Myelofibrosis Undergoing Hematopoietic Stem Cell Transplantation
Source: Pharmaceutics. 2022 May 27;14(6):1145. doi: 10.3390/pharmaceutics14061145 (PMC9229330; doi:10.3390/pharmaceutics14061145)
Supplement: Supplementary file 1 [file pharmaceutics-14-01145-s001.zip]

Archive with 1 entries (1 files):
- pharmaceutics-1724333-supplementary.pdf
